# Supplementary material for: Sexual Dimorphism in Lipid Metabolism and Gut Microbiota in Mice Fed a High-Fat Diet
Source: Nutrients. 2023 May 2;15(9):2175. doi: 10.3390/nu15092175 (PMC10180580; doi:10.3390/nu15092175)
Supplement: Supplementary file 1 [file nutrients-15-02175-s001.zip]

Archive with 1 entries (1 files):
- nutrients-2356984-supplementary.pdf
